# Supplementary material for: Synergus nigrus (Hymenoptera, Cynipidae, Synergini), a new inquiline species reared from galls of Philonix nigra Gillette, 1889 (Cynipidae, Cynipini)
Source: Biodivers Data J. 2026 Mar 27;14:e170671. doi: 10.3897/BDJ.14.e170671 (PMC13049454; doi:10.3897/BDJ.14.e170671)
Supplement: Supplementary material 1 — GenBank accession numbers [file bdj-14-e170671-s001.csv]

Tribe	Species	Region	GenBank accession numbers
			COI
Rhoophilini	Rhoophilus loewi	AT	EF486875
Synergini	Lithosaphonecrus arcoverticus	EP/IM	MG882012
Synergini	Lithosaphonecrus dakengi	EP/IM	KC899797
Synergini	Lithosaphonecrus decarinatus	EP/IM	MG882011
Synergini	Lithosaphonecrus formosanus	EP/IM	KC899798
Synergini	Lithosaphonecrus huisuni	EP/IM	KC899795
Synergini	Lithosaphonecrus yunnani	IM	KC899796
Synergini	Saphonecrus barbotini	WP	EF486877
Synergini	Saphonecrus connatus	WP	EF486878
Synergini	Saphonecrus emarginatus	EP/IM	MG882010
Synergini	Saphonecrus gilvus	EP/IM	JX468364
Synergini	Saphonecrus globosus	EP/IM	KF532107
Synergini	Saphonecrus haimi	WP	EF486879
Synergini	Saphonecrus kuriphilusi	WP	MF353487
Synergini	Saphonecrus lithocarpi	EP/IM	KF532109
Synergini	Saphonecrus longinuxi	EP/IM	JX468362
Synergini	Saphonecrus lusitanicus	WP	EF486880
Synergini	Saphonecrus morii	EP/IM	KF532105
Synergini	Saphonecrus nantoui	EP/IM	KF532108
Synergini	Saphonecrus nichollsi	EP/IM	KF532113
Synergini	Saphonecrus pachylomai	EP/IM	KF532115
Synergini	Saphonecrus shanzhukui	EP/IM	KF532106
Synergini	Saphonecrus shirakashii	EP/IM	JX468365
Synergini	Saphonecrus shirokashicola	EP/IM	KF532121
Synergini	Saphonecrus symbioticus	EP	MW274128
Synergini	Saphonecrus taitungi	EP/IM	KF532111
Synergini	Saphonecrus taiwanensis	EP/IM	KF532110
Synergini	Saphonecrus undulatus	WP	EF486883
Synergini	Synergus abei	EP	MW274092
Synergini	Synergus acsi	WP	EF486884
Synergini	Synergus belizinellus	EP	MW274094
Synergini	Synergus campanula	NA	MT124810
Synergini	Synergus castaneus	EP	KC533845
Synergini	Synergus chinensis Syn5	EP	MW274097
Synergini	Synergus chinensis Syn6	EP	MW274095
Synergini	Synergus chinensis Syn26	EP	MW274096
Synergini	Synergus cibriani	NA	MW274098
Synergini	Synergus citriformis	NA+NT	MW274099
Synergini	Synergus clandestinus	WP	EF486891
Synergini	Synergus colombianus	NT	MW274100
Synergini	Synergus coniferae	NA	MT124824
Synergini	Synergus consobrinus	WP	EF486893
Synergini	Synergus crassicornis	WP	EF486898
Synergini	Synergus diaphanus	WP	EF486900
Synergini	Synergus erinacei	NA	MT124785
Synergini	Synergus estradae	NA	MW274104
Synergini	Synergus filicornis	NA+NT	MW274105
Synergini	Synergus forcadellae	NA	MW274106
Synergini	Synergus gallaepomiformis	WP	AF395175
Synergini	Synergus gifuensis	EP	LC272567
Synergini	Synergus gilletti	NA	MW274107
Synergini	Synergus hayneanus	WP	MW274108
Synergini	Synergus ibericus	WP	MW274109
Synergini	Synergus incrassatus	WP	EF486925
Synergini	Synergus ishikarii	EP	MW274110
Synergini	Synergus itoensis	EP	LC272566
Synergini	Synergus japonicus	EP	EF486926
Synergini	Synergus khazani	EP	KR270557
Synergini	Synergus laeviventris	NA	MT124934
Synergini	Synergus lignicola	NA	MT124851
Synergini	Synergus lignicola ‘davisi’	NA	MW274103
Synergini	Synergus longimalaris	NA	MW274111
Synergini	Synergus longiscapus	NA	MW274112
Synergini	Synergus magnificus	NA	MW274113
Synergini	Synergus magnus	NA	MT124920
Synergini	Synergus mexicanus	NA	MW274114
Synergini	Synergus mikoi	WP	EF486928
Synergini	Synergus nigrus 1	NA	PX067800
Synergini	Synergus nigrus 2	NA	PX067801
Synergini	Synergus nigrus 3	NA	PX067802
Synergini	Synergus nigrus 4	NA	PX067803
Synergini	Synergus nigrus 5	NA	PX067804
Synergini	Synergus nigrus 6	NA	PX067805
Synergini	Synergus oneratus	NA	MT124787
Synergini	Synergus pallipes ‘albipes’	WP	MW274093
Synergini	Synergus pallipes ‘nervosus’	WP	MW274115
Synergini	Synergus pedroi	NT	MW274116
Synergini	Synergus physocerus	WP	EF486948
Synergini	Synergus plagiotrochi	WP	EF486953
Synergini	Synergus pomiformis	NA	MW274117
Synergini	Synergus pseudofilicornis 1	NA	MW274119
Synergini	Synergus pseudofilicornis 2	NA	MW274120
Synergini	Synergus punctatus	NA	MT124789
Synergini	Synergus reinhardi	WP	MW274121
Synergini	Synergus shorthousei	NA	MW274122
Synergini	Synergus symbioticus	EP	KR270542
Synergini	Synergus symbioticus Syn17	EP	MW274123
Synergini	Synergus tenebrosus	NA	MW274124
Synergini	Synergus thaumacerus	WP	EF486956
Synergini	Synergus umbraculus	WP	MW274125
Synergini	Synergus villosus	NA	MT124931
Synergini	Synergus walshii	NA	MT124801
Synergini	Synergus xiaolongmeni	EP	EF486968
Synergini	Synergus sp. (ymorph1)	NA	MW274126
Synergini	Synergus sp. (ymorph2)	NA	MW274127
Synergini	Synergus sp. (cul2)	NA	MW274101
Synergini	Synergus sp. (cul4)	NA	MW274102
Synergini	Synergus sp. Syn20	NA	MW274089
Synergini	Synergus sp. Syn21	NA	MW274091
Synergini	Synergus sp. Syn22	NA	MW274090
Synergini	Synergus sp. Syn23	EP	MW274118
Synergini	Synergus sp. Syn24	EP	MW274087
Synergini	Synergus sp. Syn25	EP	MW274088
Synergini	Synophrus hispanicus	WP	EF486974
Synergini	Synophrus libani	WP	EF579724
Synergini	Synophrus olivieri	WP	EF579725
Synergini	Synophrus pilulae	WP	EF579713
Synergini	Synophrus politus	WP	EF579701
Synergini	Synophrus syriacus	WP	EF579722
Synergini	Ufo cerroneuroteri	EP	JX468357
Synergini	Ufo koreanus	EP	MW274129
Synergini	Ufo nipponicus	WP	JX468361
Synergini	Synergus sp. 2	NA	MT124876
Synergini	Cynipidae sp.	NA	MG443838
